# Supplementary material for: Identifying transcriptomic correlates of histology using deep learning
Source: PLoS One. 2020 Nov 25;15(11):e0242858. doi: 10.1371/journal.pone.0242858 (PMC7688140; doi:10.1371/journal.pone.0242858)
Supplement: S2 File — List of GTEx samples with their associated dataset (training, validation, test). (TXT) [file pone.0242858.s009.txt]

GTEX-1117F-3026	train
GTEX-111CU-1826	train
GTEX-111FC-2926	train
GTEX-1192X-2926	train
GTEX-11DXW-0426	train
GTEX-11DXW-0526	train
GTEX-11DXW-0626	train
GTEX-11DXW-0726	train
GTEX-11DXW-0826	train
GTEX-11DXW-1026	train
GTEX-11H98-0126	train
GTEX-11H98-0326	train
GTEX-11H98-0426	train
GTEX-11NSD-0226	train
GTEX-11NSD-0326	train
GTEX-11NSD-1126	train
GTEX-11NSD-1226	train
GTEX-11NSD-1426	train
GTEX-11NSD-1826	train
GTEX-11NSD-2026	train
GTEX-11NV4-1926	train
GTEX-11O72-0126	train
GTEX-11O72-0426	train
GTEX-11O72-0526	train
GTEX-11O72-1026	train
GTEX-11O72-1126	train
GTEX-11O72-1326	train
GTEX-11O72-1926	train
GTEX-11O72-2326	train
GTEX-11O72-2726	train
GTEX-11O72-2926	train
GTEX-11O72-3026	train
GTEX-11OC5-0126	train
GTEX-11OC5-0426	train
GTEX-11OC5-0526	train
GTEX-11OC5-0726	train
GTEX-11OF3-0126	train
GTEX-11OF3-0726	train
GTEX-11OF3-1326	train
GTEX-11OF3-1926	train
GTEX-11OF3-2226	train
GTEX-11OF3-2426	train
GTEX-11OF3-2526	train
GTEX-11OF3-3026	train
GTEX-11ONC-0126	train
GTEX-11ONC-0526	train
GTEX-11ONC-0926	train
GTEX-11ONC-1026	train
GTEX-11ONC-1926	train
GTEX-11ONC-2026	train
GTEX-11ONC-2126	train
GTEX-11ONC-2426	train
GTEX-11ONC-2526	train
GTEX-11ONC-2726	train
GTEX-11ONC-2826	train
GTEX-11ONC-2926	train
GTEX-11TUW-2426	train
GTEX-11WQK-2926	train
GTEX-11ZTS-3026	train
GTEX-11ZU8-1526	train
GTEX-11ZU8-2326	train
GTEX-11ZU8-2626	train
GTEX-12696-0226	train
GTEX-12696-0326	train
GTEX-12696-0426	train
GTEX-12696-0526	train
GTEX-12696-0626	train
GTEX-12696-0926	train
GTEX-12696-1226	train
GTEX-12696-1526	train
GTEX-12696-1826	train
GTEX-12696-1926	train
GTEX-12696-2226	train
GTEX-12696-2426	train
GTEX-12696-2526	train
GTEX-12696-2626	train
GTEX-12696-3026	train
GTEX-1269C-0126	train
GTEX-1269C-0626	train
GTEX-1269C-1026	train
GTEX-1269C-2526	train
GTEX-1269C-2726	train
GTEX-1269C-3226	train
GTEX-12BJ1-2226	train
GTEX-12WSC-0126	train
GTEX-12WSC-0226	train
GTEX-12WSC-0326	train
GTEX-12WSC-0526	train
GTEX-12WSC-0826	train
GTEX-12WSC-0926	train
GTEX-12WSC-1026	train
GTEX-12WSC-1126	train
GTEX-12WSC-2926	train
GTEX-12WSC-3026	train
GTEX-12WSC-3126	train
GTEX-12WSG-0826	train
GTEX-12WSN-2226	train
GTEX-13112-2126	train
GTEX-13113-0126	train
GTEX-13113-0526	train
GTEX-13113-0726	train
GTEX-13113-1026	train
GTEX-13113-1426	train
GTEX-13113-1626	train
GTEX-13113-1726	train
GTEX-132AR-0326	train
GTEX-132AR-0426	train
GTEX-132AR-0726	train
GTEX-132AR-0826	train
GTEX-132AR-1026	train
GTEX-132AR-1326	train
GTEX-132AR-1826	train
GTEX-132AR-2126	train
GTEX-132AR-2226	train
GTEX-132AR-2426	train
GTEX-132AR-2526	train
GTEX-132AR-2826	train
GTEX-1339X-0326	train
GTEX-1339X-0426	train
GTEX-1339X-0526	train
GTEX-1339X-0626	train
GTEX-1339X-0826	train
GTEX-1339X-1626	train
GTEX-1339X-1726	train
GTEX-1339X-1926	train
GTEX-1339X-2326	train
GTEX-1339X-2426	train
GTEX-1399R-0226	train
GTEX-1399R-0526	train
GTEX-1399R-0626	train
GTEX-1399R-0826	train
GTEX-1399R-0926	train
GTEX-1399R-1126	train
GTEX-1399R-1326	train
GTEX-1399R-1626	train
GTEX-1399R-1926	train
GTEX-1399R-2126	train
GTEX-1399R-2226	train
GTEX-1399S-0126	train
GTEX-1399S-0226	train
GTEX-1399S-0326	train
GTEX-1399S-0426	train
GTEX-1399S-0526	train
GTEX-1399S-0926	train
GTEX-1399S-1326	train
GTEX-1399S-1426	train
GTEX-1399S-1526	train
GTEX-1399S-1726	train
GTEX-1399S-1926	train
GTEX-1399S-2026	train
GTEX-1399S-2126	train
GTEX-1399S-2226	train
GTEX-1399S-2326	train
GTEX-1399S-2426	train
GTEX-1399S-2626	train
GTEX-1399S-2726	train
GTEX-1399T-0526	train
GTEX-1399T-0826	train
GTEX-1399T-1226	train
GTEX-1399T-3126	train
GTEX-1399U-0426	train
GTEX-1399U-0526	train
GTEX-1399U-0726	train
GTEX-1399U-0826	train
GTEX-1399U-0926	train
GTEX-1399U-1226	train
GTEX-1399U-1326	train
GTEX-1399U-1426	train
GTEX-1399U-1526	train
GTEX-1399U-1626	train
GTEX-1399U-1726	train
GTEX-1399U-1826	train
GTEX-1399U-2226	train
GTEX-1399U-2326	train
GTEX-1399U-2426	train
GTEX-1399U-2526	train
GTEX-139T4-0226	train
GTEX-139T4-0326	train
GTEX-139T6-0326	train
GTEX-139T6-1026	train
GTEX-139T6-1226	train
GTEX-139T6-1326	train
GTEX-139T6-1426	train
GTEX-139T6-1626	train
GTEX-139T6-1826	train
GTEX-139T6-2026	train
GTEX-139T8-0126	train
GTEX-139T8-0326	train
GTEX-139T8-0626	train
GTEX-139T8-0826	train
GTEX-139T8-1026	train
GTEX-139TS-0126	train
GTEX-139TS-2626	train
GTEX-139TS-2826	train
GTEX-139TS-2926	train
GTEX-139TS-3126	train
GTEX-139TU-0126	train
GTEX-139TU-0226	train
GTEX-139TU-0526	train
GTEX-139TU-1226	train
GTEX-139TU-1326	train
GTEX-139TU-1926	train
GTEX-13N1W-0126	train
GTEX-13N1W-0526	train
GTEX-13N1W-0626	train
GTEX-13N1W-0726	train
GTEX-13N1W-0826	train
GTEX-13N1W-1926	train
GTEX-13N1W-2026	train
GTEX-13N1W-2426	train
GTEX-13N1W-2626	train
GTEX-13N1W-3126	train
GTEX-13NYB-1726	train
GTEX-13O1R-2526	train
GTEX-13OVL-1826	train
GTEX-13PDP-0726	train
GTEX-13RTJ-2226	train
GTEX-13RTL-0126	train
GTEX-13RTL-0426	train
GTEX-13YAN-0226	train
GTEX-13YAN-0326	train
GTEX-13YAN-0426	train
GTEX-13YAN-0526	train
GTEX-13YAN-0626	train
GTEX-13YAN-0926	train
GTEX-13YAN-1426	train
GTEX-13YAN-1526	train
GTEX-13YAN-2026	train
GTEX-13YAN-2126	train
GTEX-1445S-0626	train
GTEX-1445S-1126	train
GTEX-1445S-1226	train
GTEX-1445S-2426	train
GTEX-1445S-2926	train
GTEX-1445S-3226	train
GTEX-144FL-0126	train
GTEX-144FL-0226	train
GTEX-144FL-0326	train
GTEX-144FL-0426	train
GTEX-144FL-0626	train
GTEX-144FL-1526	train
GTEX-144FL-2726	train
GTEX-144FL-3026	train
GTEX-144GL-0126	train
GTEX-144GL-0226	train
GTEX-144GL-0426	train
GTEX-144GL-0626	train
GTEX-144GL-0726	train
GTEX-144GL-1226	train
GTEX-144GL-2526	train
GTEX-144GL-3126	train
GTEX-144GM-0126	train
GTEX-144GM-0226	train
GTEX-144GM-0426	train
GTEX-144GM-0626	train
GTEX-144GM-0826	train
GTEX-144GM-1026	train
GTEX-144GM-1226	train
GTEX-144GM-1326	train
GTEX-144GM-1426	train
GTEX-144GM-1726	train
GTEX-144GM-1926	train
GTEX-144GM-2126	train
GTEX-144GM-2226	train
GTEX-144GN-0426	train
GTEX-144GN-1126	train
GTEX-144GN-2326	train
GTEX-144GN-2526	train
GTEX-144GO-0126	train
GTEX-144GO-0226	train
GTEX-144GO-1326	train
GTEX-145LS-0426	train
GTEX-145LS-1326	train
GTEX-145LS-2026	train
GTEX-145LS-2326	train
GTEX-145LS-2726	train
GTEX-145LS-2926	train
GTEX-145LS-3026	train
GTEX-145LT-0126	train
GTEX-145LT-0426	train
GTEX-145LT-0526	train
GTEX-145LT-0726	train
GTEX-145LT-0926	train
GTEX-145LT-1026	train
GTEX-145LT-1126	train
GTEX-145LT-1226	train
GTEX-145LT-1426	train
GTEX-145LT-1626	train
GTEX-145LT-1926	train
GTEX-145LU-0126	train
GTEX-145LU-0426	train
GTEX-145LU-0526	train
GTEX-145LU-0826	train
GTEX-145LU-0926	train
GTEX-145LU-1326	train
GTEX-145LU-1926	train
GTEX-145LU-2026	train
GTEX-145LU-2126	train
GTEX-145LV-0326	train
GTEX-145LV-1226	train
GTEX-145LV-1326	train
GTEX-145LV-1426	train
GTEX-145LV-2526	train
GTEX-145ME-0126	train
GTEX-145ME-0226	train
GTEX-145ME-0326	train
GTEX-145ME-0526	train
GTEX-145ME-0926	train
GTEX-145ME-1326	train
GTEX-145ME-1426	train
GTEX-145ME-1626	train
GTEX-145ME-1726	train
GTEX-145ME-1826	train
GTEX-145MN-0326	train
GTEX-147F4-2626	train
GTEX-14C39-2126	train
GTEX-14JFF-0526	train
GTEX-14JFF-2826	train
GTEX-15CHQ-2126	train
GTEX-15DCZ-0526	train
GTEX-15DCZ-0626	train
GTEX-15DCZ-0826	train
GTEX-15DCZ-1126	train
GTEX-15DCZ-1226	train
GTEX-15DCZ-1726	train
GTEX-15DCZ-2526	train
GTEX-15DCZ-2826	train
GTEX-15DYW-2026	train
GTEX-15F5U-0126	train
GTEX-15F5U-0226	train
GTEX-15F5U-0926	train
GTEX-15F5U-1426	train
GTEX-15F5U-1526	train
GTEX-15F5U-1826	train
GTEX-15F5U-1926	train
GTEX-15FZZ-0526	train
GTEX-15FZZ-0626	train
GTEX-15FZZ-0726	train
GTEX-15FZZ-0826	train
GTEX-15FZZ-1026	train
GTEX-15FZZ-1126	train
GTEX-15FZZ-1326	train
GTEX-17F97-1926	train
GTEX-17HG3-0226	train
GTEX-17HG3-2526	train
GTEX-17HG3-2826	train
GTEX-17HG3-2926	train
GTEX-17HG3-3026	train
GTEX-18465-0426	train
GTEX-18465-0526	train
GTEX-18465-0626	train
GTEX-18465-0726	train
GTEX-18465-0926	train
GTEX-18465-1326	train
GTEX-18465-1626	train
GTEX-18465-1826	train
GTEX-18465-2026	train
GTEX-18465-2826	train
GTEX-18465-3026	train
GTEX-18A66-0326	train
GTEX-18A66-0526	train
GTEX-18A66-0826	train
GTEX-18A66-0926	train
GTEX-18A66-1026	train
GTEX-18A66-1126	train
GTEX-18A66-1326	train
GTEX-18A66-1526	train
GTEX-18A66-1626	train
GTEX-18A66-1826	train
GTEX-18A66-1926	train
GTEX-18A66-2126	train
GTEX-18A66-2626	train
GTEX-18A67-0126	train
GTEX-18A67-0526	train
GTEX-18A67-0826	train
GTEX-18A67-0926	train
GTEX-18A67-1226	train
GTEX-18A67-1526	train
GTEX-18A67-1626	train
GTEX-18A67-1826	train
GTEX-18A67-2126	train
GTEX-18A67-2226	train
GTEX-18A67-2426	train
GTEX-18A67-2626	train
GTEX-18A6Q-0426	train
GTEX-18A6Q-0726	train
GTEX-18A6Q-0826	train
GTEX-18A6Q-0926	train
GTEX-18A6Q-1126	train
GTEX-18A6Q-1226	train
GTEX-18A6Q-1426	train
GTEX-18A6Q-1826	train
GTEX-18A6Q-2026	train
GTEX-18A6Q-2226	train
GTEX-18A6Q-2626	train
GTEX-18A6Q-2926	train
GTEX-18A7B-0126	train
GTEX-18A7B-0426	train
GTEX-18A7B-1526	train
GTEX-18A7B-2626	train
GTEX-18D9A-0626	train
GTEX-18D9A-1026	train
GTEX-18D9A-1126	train
GTEX-18D9A-1326	train
GTEX-18D9A-1626	train
GTEX-18D9A-2026	train
GTEX-18D9B-0226	train
GTEX-18D9B-0926	train
GTEX-18D9B-1026	train
GTEX-18D9B-1126	train
GTEX-18D9B-1226	train
GTEX-18D9B-1526	train
GTEX-18D9B-1726	train
GTEX-18D9B-1926	train
GTEX-18D9B-2026	train
GTEX-18D9B-2126	train
GTEX-18D9B-2226	train
GTEX-18D9B-2526	train
GTEX-18D9U-0126	train
GTEX-18D9U-0226	train
GTEX-18D9U-0526	train
GTEX-18D9U-0926	train
GTEX-18D9U-1426	train
GTEX-18D9U-1626	train
GTEX-18D9U-1726	train
GTEX-18D9U-2126	train
GTEX-18D9U-2226	train
GTEX-18QFQ-0126	train
GTEX-18QFQ-0626	train
GTEX-18QFQ-0726	train
GTEX-18QFQ-0826	train
GTEX-18QFQ-0926	train
GTEX-18QFQ-1526	train
GTEX-18QFQ-1826	train
GTEX-18QFQ-1926	train
GTEX-1AX8Z-2326	train
GTEX-1BAJH-1826	train
GTEX-1C64O-0526	train
GTEX-1C64O-0626	train
GTEX-1C64O-0726	train
GTEX-1C64O-0926	train
GTEX-1C64O-1126	train
GTEX-1C64O-1526	train
GTEX-1C64O-1726	train
GTEX-1C64O-1826	train
GTEX-1C64O-2026	train
GTEX-1C64O-2226	train
GTEX-1C64O-2526	train
GTEX-1C6VQ-0426	train
GTEX-1C6VQ-0626	train
GTEX-1C6VQ-0726	train
GTEX-1C6VQ-1126	train
GTEX-1C6VQ-1326	train
GTEX-1C6VQ-1426	train
GTEX-1C6VQ-1526	train
GTEX-1C6VQ-1726	train
GTEX-1C6VQ-1826	train
GTEX-1C6VQ-2426	train
GTEX-1C6VQ-2726	train
GTEX-1C6VS-0826	train
GTEX-1C6VS-1226	train
GTEX-1C6VS-2926	train
GTEX-1CAV2-2526	train
GTEX-1CAV2-2726	train
GTEX-1CB4E-0126	train
GTEX-1CB4E-0726	train
GTEX-1CB4E-0926	train
GTEX-1CB4E-1126	train
GTEX-1CB4E-1226	train
GTEX-1CB4E-1326	train
GTEX-1CB4E-1726	train
GTEX-1CB4F-0226	train
GTEX-1CB4F-0826	train
GTEX-1CB4F-1026	train
GTEX-1CB4F-1326	train
GTEX-1CB4F-1426	train
GTEX-1CB4F-2026	train
GTEX-1CB4G-0726	train
GTEX-1CB4G-0826	train
GTEX-1CB4G-1326	train
GTEX-1CB4G-2326	train
GTEX-1CB4G-2426	train
GTEX-1CB4G-2726	train
GTEX-1CB4G-3126	train
GTEX-1CB4I-0226	train
GTEX-1CB4I-0426	train
GTEX-1CB4I-0626	train
GTEX-1CB4I-0726	train
GTEX-1CB4I-0926	train
GTEX-1CB4I-1026	train
GTEX-1CB4I-1326	train
GTEX-1CB4I-1426	train
GTEX-1CB4I-2126	train
GTEX-1E2YA-2426	train
GTEX-1E2YA-2526	train
GTEX-1E2YA-2826	train
GTEX-1E2YA-3026	train
GTEX-1EKGG-0826	train
GTEX-1EKGG-1226	train
GTEX-1EKGG-2626	train
GTEX-1EKGG-2726	train
GTEX-1EKGG-2926	train
GTEX-1EMGI-0826	train
GTEX-1EMGI-0926	train
GTEX-1EMGI-1226	train
GTEX-1EMGI-1426	train
GTEX-1EMGI-2626	train
GTEX-1EMGI-2826	train
GTEX-1EMGI-2926	train
GTEX-N7MS-0826	train
GTEX-N7MS-1626	train
GTEX-N7MS-2526	train
GTEX-N7MT-0126	train
GTEX-N7MT-0726	train
GTEX-N7MT-1226	train
GTEX-N7MT-1326	train
GTEX-N7MT-1426	train
GTEX-NFK9-0926	train
GTEX-NFK9-1026	train
GTEX-NFK9-1226	train
GTEX-NFK9-1526	train
GTEX-NFK9-1726	train
GTEX-NFK9-2026	train
GTEX-NL3G-0526	train
GTEX-NL3G-2526	train
GTEX-NPJ7-2826	train
GTEX-NPJ7-2926	train
GTEX-NPJ8-0426	train
GTEX-NPJ8-1226	train
GTEX-NPJ8-1426	train
GTEX-NPJ8-1526	train
GTEX-NPJ8-2126	train
GTEX-NPJ8-2226	train
GTEX-NPJ8-2426	train
GTEX-NPJ8-2626	train
GTEX-O5YT-0326	train
GTEX-O5YT-0826	train
GTEX-O5YT-0926	train
GTEX-O5YT-1026	train
GTEX-O5YT-1426	train
GTEX-O5YT-2126	train
GTEX-O5YV-0426	train
GTEX-O5YV-1126	train
GTEX-O5YW-1526	train
GTEX-OHPK-0326	train
GTEX-OHPK-1526	train
GTEX-OHPK-2026	train
GTEX-OHPK-2426	train
GTEX-OHPK-2526	train
GTEX-OHPL-0126	train
GTEX-OHPL-0526	train
GTEX-OHPL-1026	train
GTEX-OHPL-1826	train
GTEX-OHPL-2026	train
GTEX-OHPL-2526	train
GTEX-OHPM-0326	train
GTEX-OHPM-0526	train
GTEX-OHPM-0726	train
GTEX-OHPM-1026	train
GTEX-OHPM-2126	train
GTEX-OIZG-0426	train
GTEX-OIZG-0926	train
GTEX-OIZH-0726	train
GTEX-OIZH-0926	train
GTEX-OIZH-1426	train
GTEX-OIZH-2026	train
GTEX-OIZH-2126	train
GTEX-OIZH-3026	train
GTEX-OIZI-1126	train
GTEX-OOBJ-0226	train
GTEX-OOBJ-0326	train
GTEX-OOBJ-0426	train
GTEX-OOBJ-0526	train
GTEX-OOBJ-0926	train
GTEX-OOBK-0726	train
GTEX-OOBK-1026	train
GTEX-OOBK-2126	train
GTEX-OXRK-0126	train
GTEX-OXRK-1626	train
GTEX-OXRK-1726	train
GTEX-OXRL-0326	train
GTEX-OXRL-0426	train
GTEX-OXRN-2426	train
GTEX-P44H-1026	train
GTEX-P4PP-0326	train
GTEX-P4PP-0926	train
GTEX-P4PP-1426	train
GTEX-P4PP-2426	train
GTEX-P4PP-3026	train
GTEX-P4PQ-0326	train
GTEX-P4PQ-0726	train
GTEX-P4PQ-1526	train
GTEX-P4QS-0426	train
GTEX-P4QS-0726	train
GTEX-P4QS-1026	train
GTEX-P4QS-1126	train
GTEX-P4QS-1326	train
GTEX-P4QS-2026	train
GTEX-P4QS-2126	train
GTEX-P4QT-0726	train
GTEX-P4QT-1326	train
GTEX-P4QT-1526	train
GTEX-P78B-1326	train
GTEX-P78B-2526	train
GTEX-PLZ4-2726	train
GTEX-PLZ4-2826	train
GTEX-PLZ5-1126	train
GTEX-PLZ6-0226	train
GTEX-PLZ6-0926	train
GTEX-POMQ-0826	train
GTEX-POMQ-1226	train
GTEX-POMQ-1426	train
GTEX-PSDG-1526	train
GTEX-PSDG-1626	train
GTEX-PVOW-2526	train
GTEX-PVOW-2626	train
GTEX-PVOW-2726	train
GTEX-PW2O-0126	train
GTEX-PW2O-0226	train
GTEX-PW2O-1226	train
GTEX-PW2O-1426	train
GTEX-PWCY-0226	train
GTEX-PWCY-0426	train
GTEX-PWCY-0926	train
GTEX-PWCY-1326	train
GTEX-PWCY-1426	train
GTEX-PWCY-1726	train
GTEX-PWN1-1426	train
GTEX-PWN1-2426	train
GTEX-PWN1-2526	train
GTEX-PWO3-0926	train
GTEX-PX3G-0926	train
GTEX-PX3G-1326	train
GTEX-PX3G-2426	train
GTEX-PX3G-3026	train
GTEX-Q2AG-2926	train
GTEX-Q2AG-3026	train
GTEX-Q2AH-0126	train
GTEX-Q2AH-0226	train
GTEX-Q2AH-0626	train
GTEX-Q2AH-0926	train
GTEX-Q2AH-1126	train
GTEX-Q2AH-1526	train
GTEX-Q2AI-0426	train
GTEX-Q2AI-0826	train
GTEX-Q2AI-0926	train
GTEX-Q2AI-1226	train
GTEX-Q734-0326	train
GTEX-Q734-0426	train
GTEX-Q734-0726	train
GTEX-Q734-1126	train
GTEX-Q734-1426	train
GTEX-Q734-1626	train
GTEX-QCQG-0126	train
GTEX-QCQG-0226	train
GTEX-QCQG-0526	train
GTEX-QCQG-1326	train
GTEX-QDT8-2526	train
GTEX-QDT8-3026	train
GTEX-QDVJ-1126	train
GTEX-QDVJ-1326	train
GTEX-QDVN-0126	train
GTEX-QDVN-0426	train
GTEX-QDVN-0826	train
GTEX-QDVN-0926	train
GTEX-QEG5-0726	train
GTEX-QEG5-1826	train
GTEX-QEL4-0326	train
GTEX-QEL4-0426	train
GTEX-QEL4-0526	train
GTEX-QEL4-0626	train
GTEX-QEL4-0726	train
GTEX-QEL4-0826	train
GTEX-QEL4-1126	train
GTEX-QEL4-1226	train
GTEX-QEL4-1326	train
GTEX-QEL4-1426	train
GTEX-QEL4-1926	train
GTEX-QESD-0226	train
GTEX-QESD-2026	train
GTEX-QLQ7-0626	train
GTEX-QLQ7-0826	train
GTEX-QLQ7-1326	train
GTEX-QLQW-0726	train
GTEX-QMR6-1326	train
GTEX-QMRM-0226	train
GTEX-QMRM-0426	train
GTEX-QMRM-1426	train
GTEX-QV31-0626	train
GTEX-QV31-1026	train
GTEX-QV44-0126	train
GTEX-QV44-0726	train
GTEX-QVJO-1226	train
GTEX-QVJO-1826	train
GTEX-QVJO-2526	train
GTEX-QVUS-2826	train
GTEX-QVUS-2926	train
GTEX-R3RS-0626	train
GTEX-R45C-0926	train
GTEX-R53T-0226	train
GTEX-R53T-0326	train
GTEX-R53T-0726	train
GTEX-R55E-2526	train
GTEX-R55G-0126	train
GTEX-R55G-0226	train
GTEX-R55G-0426	train
GTEX-R55G-1526	train
GTEX-R55G-1626	train
GTEX-REY6-1226	train
GTEX-RM2N-0126	train
GTEX-RM2N-1126	train
GTEX-RN64-1626	train
GTEX-RN64-1826	train
GTEX-RTLS-0726	train
GTEX-RU1J-1426	train
GTEX-RU72-0226	train
GTEX-RU72-1426	train
GTEX-RU72-2226	train
GTEX-RU72-3026	train
GTEX-RU72-3126	train
GTEX-RUSQ-0126	train
GTEX-RUSQ-0426	train
GTEX-RWS6-1026	train
GTEX-RWS6-1326	train
GTEX-RWSA-1426	train
GTEX-RWSA-2026	train
GTEX-S32W-1126	train
GTEX-S32W-1326	train
GTEX-S32W-1426	train
GTEX-S32W-1626	train
GTEX-S32W-1926	train
GTEX-S33H-1326	train
GTEX-S33H-1826	train
GTEX-S341-0126	train
GTEX-S341-0826	train
GTEX-S341-1226	train
GTEX-S3XE-0126	train
GTEX-S3XE-0626	train
GTEX-S3XE-1226	train
GTEX-S4P3-0926	train
GTEX-S4Q7-1026	train
GTEX-S4UY-1226	train
GTEX-S4UY-1326	train
GTEX-S4UY-1426	train
GTEX-S4Z8-0526	train
GTEX-S4Z8-0926	train
GTEX-S7SE-2526	train
GTEX-S7SF-1426	train
GTEX-S95S-1026	train
GTEX-SE5C-1026	train
GTEX-SE5C-1126	train
GTEX-SNMC-0126	train
GTEX-SNMC-0226	train
GTEX-SNMC-0426	train
GTEX-SNMC-0626	train
GTEX-SNMC-0826	train
GTEX-SNMC-0926	train
GTEX-SNMC-1026	train
GTEX-SNMC-1126	train
GTEX-SNMC-1226	train
GTEX-SNMC-1326	train
GTEX-SNMC-1426	train
GTEX-SNMC-1526	train
GTEX-SNMC-1626	train
GTEX-SNOS-0526	train
GTEX-SNOS-1026	train
GTEX-T2IS-2026	train
GTEX-T2IS-2226	train
GTEX-T2IS-2926	train
GTEX-T2IS-3026	train
GTEX-T2IS-3126	train
GTEX-T5JC-1526	train
GTEX-T5JC-2326	train
GTEX-T5JC-2426	train
GTEX-T5JC-2526	train
GTEX-T5JW-0426	train
GTEX-T5JW-0726	train
GTEX-T5JW-1526	train
GTEX-T6MN-1226	train
GTEX-T6MO-1026	train
GTEX-T6MO-1126	train
GTEX-T6MO-1226	train
GTEX-T6MO-1426	train
GTEX-T6MO-1526	train
GTEX-TKQ2-1726	train
GTEX-TML8-0726	train
GTEX-TMMY-1726	train
GTEX-TSE9-2226	train
GTEX-TSE9-2526	train
GTEX-TSE9-2626	train
GTEX-TSE9-2826	train
GTEX-U3ZH-0926	train
GTEX-U3ZM-0826	train
GTEX-U3ZM-0926	train
GTEX-U3ZN-0126	train
GTEX-U3ZN-0726	train
GTEX-U3ZN-0926	train
GTEX-U3ZN-1126	train
GTEX-U3ZN-1226	train
GTEX-U412-2026	train
GTEX-U4B1-0526	train
GTEX-U4B1-1426	train
GTEX-U8XE-0926	train
GTEX-U8XE-1026	train
GTEX-U8XE-1326	train
GTEX-U8XE-1526	train
GTEX-UJHI-0126	train
GTEX-UJHI-0326	train
GTEX-UJMC-0426	train
GTEX-UPK5-0226	train
GTEX-UPK5-1626	train
GTEX-UTHO-1226	train
GTEX-UTHO-1826	train
GTEX-UTHO-2426	train
GTEX-UTHO-2926	train
GTEX-UTHO-3026	train
GTEX-UTHO-3126	train
GTEX-VJWN-1026	train
GTEX-VJYA-1226	train
GTEX-VUSG-0126	train
GTEX-VUSG-0326	train
GTEX-VUSG-0426	train
GTEX-VUSG-0526	train
GTEX-VUSG-0626	train
GTEX-VUSG-0726	train
GTEX-VUSG-1026	train
GTEX-VUSG-1126	train
GTEX-VUSG-1226	train
GTEX-VUSG-1526	train
GTEX-VUSG-1726	train
GTEX-VUSG-2626	train
GTEX-W5WG-1026	train
GTEX-W5WG-2726	train
GTEX-W5X1-0826	train
GTEX-WEY5-0226	train
GTEX-WEY5-0626	train
GTEX-WEY5-1126	train
GTEX-WEY5-1526	train
GTEX-WFG7-1226	train
GTEX-WFG7-1626	train
GTEX-WFG8-1126	train
GTEX-WFG8-1726	train
GTEX-WFJO-0926	train
GTEX-WFJO-2026	train
GTEX-WFON-0126	train
GTEX-WFON-1326	train
GTEX-WFON-1526	train
GTEX-WFON-1726	train
GTEX-WH7G-0326	train
GTEX-WH7G-1626	train
GTEX-WH7G-2126	train
GTEX-WHSB-1026	train
GTEX-WHSE-1426	train
GTEX-WHSE-2926	train
GTEX-WHSE-3026	train
GTEX-WHSE-3126	train
GTEX-WHWD-0126	train
GTEX-WHWD-0326	train
GTEX-WHWD-1526	train
GTEX-WI4N-0726	train
GTEX-WI4N-2426	train
GTEX-WI4N-2526	train
GTEX-WL46-0726	train
GTEX-WL46-2826	train
GTEX-WL46-2926	train
GTEX-WL46-3026	train
GTEX-WOFM-2126	train
GTEX-WQUQ-1826	train
GTEX-WQUQ-2626	train
GTEX-WRHU-0326	train
GTEX-WRHU-1126	train
GTEX-WRHU-1226	train
GTEX-WRHU-2826	train
GTEX-WVJS-0226	train
GTEX-WVJS-0826	train
GTEX-WVJS-2726	train
GTEX-WVLH-2926	train
GTEX-WVLH-3026	train
GTEX-WVLH-3126	train
GTEX-WWYW-2726	train
GTEX-WXYG-0126	train
GTEX-WXYG-1326	train
GTEX-WXYG-1426	train
GTEX-WXYG-1726	train
GTEX-WY7C-0826	train
GTEX-WY7C-1126	train
GTEX-WY7C-1826	train
GTEX-WYBS-2426	train
GTEX-WYJK-1526	train
GTEX-WYJK-2126	train
GTEX-WYVS-0126	train
GTEX-WYVS-1226	train
GTEX-WYVS-1426	train
GTEX-WYVS-2026	train
GTEX-WZTO-1726	train
GTEX-X15G-1526	train
GTEX-X15G-1926	train
GTEX-X261-2426	train
GTEX-X261-3126	train
GTEX-X261-3226	train
GTEX-X3Y1-1926	train
GTEX-X4EP-3026	train
GTEX-X4EP-3226	train
GTEX-X4XX-3026	train
GTEX-X585-3026	train
GTEX-X5EB-1026	train
GTEX-X5EB-1626	train
GTEX-X8HC-2726	train
GTEX-X8HC-2826	train
GTEX-XAJ8-0526	train
GTEX-XAJ8-0726	train
GTEX-XBED-1426	train
GTEX-XBED-1726	train
GTEX-XK95-1026	train
GTEX-XLM4-0226	train
GTEX-XLM4-0426	train
GTEX-XLM4-0726	train
GTEX-XLM4-1026	train
GTEX-XLM4-1526	train
GTEX-XLM4-2326	train
GTEX-XLM4-2926	train
GTEX-XLM4-3026	train
GTEX-XLM4-3126	train
GTEX-XMK1-1826	train
GTEX-XMK1-2626	train
GTEX-XPVG-0526	train
GTEX-XUW1-0326	train
GTEX-XUZC-1426	train
GTEX-XUZC-1526	train
GTEX-XV7Q-1526	train
GTEX-XV7Q-1626	train
GTEX-XV7Q-2226	train
GTEX-XV7Q-2426	train
GTEX-XXEK-1026	train
GTEX-XXEK-1826	train
GTEX-XYKS-1626	train
GTEX-Y111-2226	train
GTEX-Y111-2626	train
GTEX-Y114-1826	train
GTEX-Y3IK-1726	train
GTEX-Y5LM-1826	train
GTEX-Y5V5-1826	train
GTEX-Y5V6-2026	train
GTEX-Y5V6-2226	train
GTEX-Y8DK-0826	train
GTEX-YB5E-0226	train
GTEX-YB5E-0326	train
GTEX-YB5E-0426	train
GTEX-YB5E-0626	train
GTEX-YB5E-0726	train
GTEX-YB5E-0826	train
GTEX-YB5E-1026	train
GTEX-YB5E-1526	train
GTEX-YB5E-1826	train
GTEX-YB5E-1926	train
GTEX-YB5E-2126	train
GTEX-YB5E-2226	train
GTEX-YB5E-2326	train
GTEX-YB5E-2426	train
GTEX-YB5K-0126	train
GTEX-YB5K-0226	train
GTEX-YB5K-0826	train
GTEX-YB5K-1426	train
GTEX-YB5K-1826	train
GTEX-YB5K-2026	train
GTEX-YB5K-2126	train
GTEX-YB5K-2226	train
GTEX-YJ8O-0126	train
GTEX-YJ8O-1026	train
GTEX-YJ8O-2226	train
GTEX-YJ8O-2526	train
GTEX-YJ8O-2626	train
GTEX-YJ8O-2726	train
GTEX-Z93S-2826	train
GTEX-ZAK1-0126	train
GTEX-ZAK1-0426	train
GTEX-ZAK1-0526	train
GTEX-ZAK1-0626	train
GTEX-ZAK1-0726	train
GTEX-ZAK1-1126	train
GTEX-ZAK1-1826	train
GTEX-ZAK1-2326	train
GTEX-ZAK1-2526	train
GTEX-ZAK1-2926	train
GTEX-ZAK1-3026	train
GTEX-ZAK1-3126	train
GTEX-ZC5H-1726	train
GTEX-ZC5H-2226	train
GTEX-ZE7O-2926	train
GTEX-ZE9C-1126	train
GTEX-ZE9C-2326	train
GTEX-ZE9C-3126	train
GTEX-ZEX8-1826	train
GTEX-ZF2S-1726	train
GTEX-ZP4G-0726	train
GTEX-ZP4G-1626	train
GTEX-ZQG8-2126	train
GTEX-ZQG8-2526	train
GTEX-ZQUD-2126	train
GTEX-ZTPG-2226	train
GTEX-ZU9S-0226	train
GTEX-ZU9S-1826	train
GTEX-ZV6S-1326	train
GTEX-ZVZP-0926	train
GTEX-ZXG5-2826	train
GTEX-ZYFG-1626	train
GTEX-11DXW-1226	val
GTEX-11GS4-2326	val
GTEX-11H98-0226	val
GTEX-11NSD-1626	val
GTEX-11NSD-1726	val
GTEX-11NSD-2226	val
GTEX-11O72-0326	val
GTEX-11O72-0726	val
GTEX-11O72-2026	val
GTEX-11O72-2826	val
GTEX-11OC5-0326	val
GTEX-11OF3-0626	val
GTEX-11OF3-1126	val
GTEX-11OF3-1726	val
GTEX-11OF3-1826	val
GTEX-11OF3-2626	val
GTEX-11ONC-1426	val
GTEX-11ONC-2226	val
GTEX-11ONC-2326	val
GTEX-11ONC-3026	val
GTEX-11ZU8-0126	val
GTEX-11ZU8-1126	val
GTEX-12696-1126	val
GTEX-12696-1326	val
GTEX-12696-1726	val
GTEX-12696-2726	val
GTEX-12696-2826	val
GTEX-1269C-0226	val
GTEX-1269C-0926	val
GTEX-1269C-2426	val
GTEX-12WSC-2826	val
GTEX-12WSL-2126	val
GTEX-12WSM-1826	val
GTEX-13113-1326	val
GTEX-13113-1526	val
GTEX-132AR-0226	val
GTEX-132AR-1426	val
GTEX-1339X-0726	val
GTEX-1339X-1026	val
GTEX-1339X-2626	val
GTEX-1399R-0326	val
GTEX-1399R-0726	val
GTEX-1399R-1226	val
GTEX-1399R-1726	val
GTEX-1399R-1826	val
GTEX-1399R-2426	val
GTEX-1399R-2626	val
GTEX-1399R-2726	val
GTEX-1399S-0826	val
GTEX-1399S-1026	val
GTEX-1399S-1626	val
GTEX-1399T-0126	val
GTEX-1399T-1426	val
GTEX-1399T-2426	val
GTEX-1399T-2626	val
GTEX-1399T-3026	val
GTEX-1399U-0226	val
GTEX-1399U-0326	val
GTEX-1399U-1026	val
GTEX-1399U-1926	val
GTEX-1399U-2126	val
GTEX-139T4-0826	val
GTEX-139T6-0226	val
GTEX-139T6-0426	val
GTEX-139T6-0826	val
GTEX-139T6-1726	val
GTEX-139TS-0226	val
GTEX-139TS-1426	val
GTEX-139TS-2226	val
GTEX-139TU-0326	val
GTEX-139TU-0626	val
GTEX-139TU-0726	val
GTEX-13N1W-1026	val
GTEX-13OVI-1126	val
GTEX-13PDP-0126	val
GTEX-13PDP-0326	val
GTEX-13YAN-1926	val
GTEX-144GL-0526	val
GTEX-144GL-1026	val
GTEX-144GL-2226	val
GTEX-144GL-3026	val
GTEX-144GM-0526	val
GTEX-144GM-1126	val
GTEX-144GM-1626	val
GTEX-144GM-2026	val
GTEX-144GN-0326	val
GTEX-144GN-0826	val
GTEX-144GN-1226	val
GTEX-144GN-1626	val
GTEX-144GO-1626	val
GTEX-144GO-2026	val
GTEX-145LS-1226	val
GTEX-145LS-1826	val
GTEX-145LS-2426	val
GTEX-145LS-2526	val
GTEX-145LS-3226	val
GTEX-145LT-0226	val
GTEX-145LT-0626	val
GTEX-145LT-1726	val
GTEX-145LU-0726	val
GTEX-145LU-2626	val
GTEX-145LV-1026	val
GTEX-145LV-2326	val
GTEX-145ME-0826	val
GTEX-145ME-1526	val
GTEX-145ME-2226	val
GTEX-1497J-0826	val
GTEX-14C5O-2026	val
GTEX-15DCZ-2426	val
GTEX-15FZZ-0326	val
GTEX-15FZZ-0426	val
GTEX-16MT8-1926	val
GTEX-17HG3-0126	val
GTEX-17HG3-1126	val
GTEX-17HG3-2226	val
GTEX-17HG3-2326	val
GTEX-17HG3-2626	val
GTEX-18465-0126	val
GTEX-18465-1426	val
GTEX-18465-2926	val
GTEX-18A66-0726	val
GTEX-18A66-2026	val
GTEX-18A66-2326	val
GTEX-18A66-2426	val
GTEX-18A66-2526	val
GTEX-18A67-0626	val
GTEX-18A67-1026	val
GTEX-18A67-1126	val
GTEX-18A67-1726	val
GTEX-18A67-2526	val
GTEX-18A6Q-0626	val
GTEX-18A6Q-1626	val
GTEX-18A6Q-3026	val
GTEX-18A7B-0526	val
GTEX-18A7B-0926	val
GTEX-18A7B-1226	val
GTEX-18A7B-2026	val
GTEX-18D9A-0326	val
GTEX-18D9A-0526	val
GTEX-18D9A-0826	val
GTEX-18D9A-1726	val
GTEX-18D9A-1926	val
GTEX-18D9B-0726	val
GTEX-18D9U-0826	val
GTEX-18D9U-1126	val
GTEX-18QFQ-0526	val
GTEX-18QFQ-1126	val
GTEX-18QFQ-1226	val
GTEX-18QFQ-1726	val
GTEX-1A3MW-2226	val
GTEX-1C64O-1226	val
GTEX-1C64O-1426	val
GTEX-1C64O-1626	val
GTEX-1C64O-2126	val
GTEX-1C6VQ-1226	val
GTEX-1C6VQ-2326	val
GTEX-1C6VQ-3026	val
GTEX-1C6VS-0426	val
GTEX-1C6VS-0726	val
GTEX-1CB4E-0226	val
GTEX-1CB4E-0626	val
GTEX-1CB4E-0826	val
GTEX-1CB4E-1026	val
GTEX-1CB4F-0726	val
GTEX-1CB4F-1526	val
GTEX-1CB4F-1926	val
GTEX-1CB4F-2326	val
GTEX-1CB4I-2026	val
GTEX-1CB4I-2526	val
GTEX-1EKGG-2126	val
GTEX-1EKGG-3026	val
GTEX-1EN7A-0826	val
GTEX-1EN7A-1026	val
GTEX-1EN7A-1126	val
GTEX-1F75I-1826	val
GTEX-N7MT-1926	val
GTEX-NFK9-1326	val
GTEX-NPJ7-1326	val
GTEX-NPJ8-0326	val
GTEX-NPJ8-2026	val
GTEX-O5YT-1326	val
GTEX-O5YV-0326	val
GTEX-O5YW-1426	val
GTEX-O5YW-3026	val
GTEX-OHPK-1326	val
GTEX-OHPL-0326	val
GTEX-OHPL-1626	val
GTEX-OHPL-2426	val
GTEX-OHPL-3026	val
GTEX-OHPN-2626	val
GTEX-OIZH-0326	val
GTEX-OIZH-1526	val
GTEX-OIZI-0126	val
GTEX-OXRK-1426	val
GTEX-OXRL-1426	val
GTEX-OXRN-2626	val
GTEX-P4PP-0426	val
GTEX-P4PP-1026	val
GTEX-P4PP-2026	val
GTEX-P4QS-0326	val
GTEX-P4QT-2426	val
GTEX-P78B-1826	val
GTEX-P78B-2226	val
GTEX-PLZ5-1526	val
GTEX-PLZ6-0126	val
GTEX-PLZ6-1126	val
GTEX-PW2O-0826	val
GTEX-PWN1-1526	val
GTEX-PWN1-2026	val
GTEX-PWO3-1026	val
GTEX-PX3G-0826	val
GTEX-PX3G-1426	val
GTEX-PX3G-2526	val
GTEX-Q2AG-0326	val
GTEX-Q2AI-0226	val
GTEX-Q734-0226	val
GTEX-QCQG-0426	val
GTEX-QCQG-1426	val
GTEX-QDT8-2926	val
GTEX-QDVJ-1426	val
GTEX-QDVN-0526	val
GTEX-QEG5-1026	val
GTEX-QEL4-2126	val
GTEX-QLQ7-0126	val
GTEX-QLQ7-1126	val
GTEX-QLQW-0326	val
GTEX-QLQW-1626	val
GTEX-QMRM-0126	val
GTEX-QMRM-1126	val
GTEX-QV44-0326	val
GTEX-QV44-1526	val
GTEX-QVJO-1426	val
GTEX-R45C-1226	val
GTEX-R55E-2726	val
GTEX-REY6-0926	val
GTEX-REY6-2126	val
GTEX-RNOR-1426	val
GTEX-RNOR-2226	val
GTEX-RU1J-0826	val
GTEX-RU1J-1026	val
GTEX-RUSQ-0226	val
GTEX-RWS6-0426	val
GTEX-S32W-1226	val
GTEX-S32W-1526	val
GTEX-S33H-1626	val
GTEX-S341-1026	val
GTEX-S4P3-1126	val
GTEX-S4UY-0926	val
GTEX-S4Z8-0226	val
GTEX-S7SF-0826	val
GTEX-S7SF-1326	val
GTEX-SE5C-0426	val
GTEX-SE5C-0926	val
GTEX-SJXC-1226	val
GTEX-T5JC-1226	val
GTEX-T5JW-0126	val
GTEX-T6MN-2526	val
GTEX-T6MN-2626	val
GTEX-T6MN-2726	val
GTEX-TML8-1126	val
GTEX-TSE9-2726	val
GTEX-U3ZN-1026	val
GTEX-U3ZN-1626	val
GTEX-U4B1-1226	val
GTEX-U8XE-2526	val
GTEX-UJHI-1326	val
GTEX-UPK5-1826	val
GTEX-UPK5-2026	val
GTEX-V1D1-0626	val
GTEX-V1D1-1226	val
GTEX-VJYA-0926	val
GTEX-VUSG-0926	val
GTEX-VUSG-2326	val
GTEX-VUSG-2426	val
GTEX-VUSG-2526	val
GTEX-VUSG-2726	val
GTEX-VUSG-2826	val
GTEX-W5WG-1326	val
GTEX-WFG8-0726	val
GTEX-WFJO-0426	val
GTEX-WHPG-1626	val
GTEX-WI4N-2226	val
GTEX-WK11-0626	val
GTEX-WQUQ-1926	val
GTEX-WRHK-1026	val
GTEX-WRHU-0926	val
GTEX-WRHU-1326	val
GTEX-WRHU-2926	val
GTEX-WVLH-1526	val
GTEX-WWTW-0626	val
GTEX-WWYW-2826	val
GTEX-WWYW-3026	val
GTEX-WWYW-3126	val
GTEX-WWYW-3226	val
GTEX-WY7C-0126	val
GTEX-WY7C-1426	val
GTEX-WYVS-1526	val
GTEX-X15G-1026	val
GTEX-X15G-2126	val
GTEX-X4XX-2926	val
GTEX-X585-3126	val
GTEX-X5EB-1726	val
GTEX-XGQ4-1326	val
GTEX-XLM4-2026	val
GTEX-XQ8I-2326	val
GTEX-Y114-1426	val
GTEX-Y114-1626	val
GTEX-Y114-1926	val
GTEX-Y3IK-2126	val
GTEX-YB5E-0526	val
GTEX-YB5E-1726	val
GTEX-YB5K-0326	val
GTEX-YB5K-0426	val
GTEX-YB5K-1926	val
GTEX-YB5K-2426	val
GTEX-YEC4-1726	val
GTEX-YJ8O-0326	val
GTEX-YJ8O-0826	val
GTEX-YJ8O-1126	val
GTEX-YJ8O-2826	val
GTEX-Z93S-2926	val
GTEX-ZAK1-1526	val
GTEX-ZE9C-2526	val
GTEX-ZE9C-2726	val
GTEX-ZE9C-3026	val
GTEX-ZF29-2126	val
GTEX-ZLFU-0926	val
GTEX-ZLV1-1126	val
GTEX-ZP4G-0826	val
GTEX-ZP4G-1926	val
GTEX-11DXW-0226	test
GTEX-11DXW-0326	test
GTEX-11DXW-1126	test
GTEX-11NSD-0126	test
GTEX-11NSD-0426	test
GTEX-11NSD-0526	test
GTEX-11NSD-0626	test
GTEX-11NSD-0826	test
GTEX-11NSD-1026	test
GTEX-11O72-0226	test
GTEX-11O72-0626	test
GTEX-11O72-2226	test
GTEX-11OC5-0626	test
GTEX-11OF3-2326	test
GTEX-11ONC-1126	test
GTEX-11ONC-1526	test
GTEX-11TTK-1926	test
GTEX-11ZU8-2526	test
GTEX-12696-0126	test
GTEX-12696-0826	test
GTEX-12696-1026	test
GTEX-12696-1426	test
GTEX-12696-3126	test
GTEX-1269C-0826	test
GTEX-1269C-1826	test
GTEX-1269C-2626	test
GTEX-1269C-2826	test
GTEX-1269C-3126	test
GTEX-13111-2326	test
GTEX-13113-1226	test
GTEX-13113-2026	test
GTEX-13113-2126	test
GTEX-131XH-2626	test
GTEX-132AR-1126	test
GTEX-132AR-1526	test
GTEX-132AR-1726	test
GTEX-132AR-1926	test
GTEX-132AR-2026	test
GTEX-132AR-2326	test
GTEX-132AR-2726	test
GTEX-1339X-1126	test
GTEX-1339X-1426	test
GTEX-1339X-2726	test
GTEX-1399R-0126	test
GTEX-1399R-0426	test
GTEX-1399R-2026	test
GTEX-1399R-2326	test
GTEX-1399R-2526	test
GTEX-1399T-0426	test
GTEX-1399T-0726	test
GTEX-1399T-1326	test
GTEX-1399T-1526	test
GTEX-1399T-2826	test
GTEX-1399T-2926	test
GTEX-1399U-0626	test
GTEX-1399U-1126	test
GTEX-139T4-0426	test
GTEX-139T6-0626	test
GTEX-139T6-0726	test
GTEX-139T6-1526	test
GTEX-139T8-0526	test
GTEX-139TS-1726	test
GTEX-139TS-1926	test
GTEX-139TS-2126	test
GTEX-139TU-0826	test
GTEX-139TU-1126	test
GTEX-13N1W-0326	test
GTEX-13N1W-0426	test
GTEX-13N1W-0926	test
GTEX-13OW6-1826	test
GTEX-13PDP-0226	test
GTEX-13PDP-1026	test
GTEX-13YAN-1026	test
GTEX-13YAN-1126	test
GTEX-1445S-3026	test
GTEX-144FL-2626	test
GTEX-144GL-0326	test
GTEX-144GL-1426	test
GTEX-144GL-1826	test
GTEX-144GL-2926	test
GTEX-144GM-0726	test
GTEX-144GM-0926	test
GTEX-144GM-1526	test
GTEX-144GN-0626	test
GTEX-144GN-2126	test
GTEX-144GN-2426	test
GTEX-144GO-2726	test
GTEX-145LS-0126	test
GTEX-145LS-0526	test
GTEX-145LS-0626	test
GTEX-145LS-3126	test
GTEX-145LT-0326	test
GTEX-145LT-0826	test
GTEX-145LT-1326	test
GTEX-145LU-2826	test
GTEX-145LV-0226	test
GTEX-145LV-2126	test
GTEX-145ME-1026	test
GTEX-145ME-1126	test
GTEX-145ME-1226	test
GTEX-145ME-1926	test
GTEX-145ME-2026	test
GTEX-145ME-2126	test
GTEX-14E6D-2526	test
GTEX-15DCZ-0726	test
GTEX-15DCZ-2226	test
GTEX-15DCZ-2326	test
GTEX-15FZZ-0226	test
GTEX-15FZZ-1926	test
GTEX-17HG3-0326	test
GTEX-17HHY-2326	test
GTEX-18465-0226	test
GTEX-18465-1126	test
GTEX-18465-1526	test
GTEX-18465-2726	test
GTEX-18465-3126	test
GTEX-18A66-0226	test
GTEX-18A66-0426	test
GTEX-18A66-0626	test
GTEX-18A66-1226	test
GTEX-18A66-1426	test
GTEX-18A66-2226	test
GTEX-18A67-1426	test
GTEX-18A6Q-0126	test
GTEX-18A6Q-0526	test
GTEX-18A6Q-1326	test
GTEX-18A6Q-1526	test
GTEX-18A6Q-1726	test
GTEX-18A6Q-2826	test
GTEX-18A7B-2726	test
GTEX-18A7B-2826	test
GTEX-18D9A-0126	test
GTEX-18D9A-0226	test
GTEX-18D9A-0426	test
GTEX-18D9A-1526	test
GTEX-18D9B-0326	test
GTEX-18D9B-0526	test
GTEX-18D9B-2726	test
GTEX-18D9U-1026	test
GTEX-18D9U-1326	test
GTEX-18D9U-1926	test
GTEX-18QFQ-0426	test
GTEX-18QFQ-1326	test
GTEX-18QFQ-1626	test
GTEX-18QFQ-2026	test
GTEX-1C64O-0226	test
GTEX-1C64O-0826	test
GTEX-1C64O-1926	test
GTEX-1C64O-2326	test
GTEX-1C6VQ-1626	test
GTEX-1C6VQ-2026	test
GTEX-1C6VQ-2126	test
GTEX-1C6VQ-2626	test
GTEX-1C6VQ-3126	test
GTEX-1C6VS-1126	test
GTEX-1C6VS-3026	test
GTEX-1CAV2-0126	test
GTEX-1CB4F-0926	test
GTEX-1CB4F-1126	test
GTEX-1CB4F-1226	test
GTEX-1CB4I-1526	test
GTEX-1CB4I-1826	test
GTEX-1E2YA-2726	test
GTEX-1EKGG-0726	test
GTEX-1EKGG-2226	test
GTEX-1EMGI-1926	test
GTEX-1F75I-1726	test
GTEX-1GPI7-0326	test
GTEX-N7MT-1026	test
GTEX-NFK9-0126	test
GTEX-NFK9-1626	test
GTEX-NFK9-2226	test
GTEX-NPJ7-2726	test
GTEX-NPJ8-1326	test
GTEX-O5YT-0526	test
GTEX-O5YT-0726	test
GTEX-O5YW-0326	test
GTEX-OHPK-2326	test
GTEX-OHPL-0426	test
GTEX-OHPL-1326	test
GTEX-OHPM-0426	test
GTEX-OHPM-1426	test
GTEX-OIZH-1326	test
GTEX-OOBJ-0826	test
GTEX-OOBJ-1026	test
GTEX-OOBJ-1526	test
GTEX-OOBJ-1626	test
GTEX-OOBJ-1826	test
GTEX-OOBJ-2026	test
GTEX-OOBJ-2126	test
GTEX-OOBJ-2626	test
GTEX-OOBJ-3026	test
GTEX-OXRK-0826	test
GTEX-OXRL-0726	test
GTEX-OXRL-2126	test
GTEX-P44H-0726	test
GTEX-P44H-2426	test
GTEX-P4PP-1526	test
GTEX-P4PP-2526	test
GTEX-P4PQ-0426	test
GTEX-P4PQ-1026	test
GTEX-P4QS-0926	test
GTEX-P4QT-1426	test
GTEX-P4QT-2026	test
GTEX-P78B-1926	test
GTEX-PLZ5-0326	test
GTEX-PLZ6-0826	test
GTEX-PLZ6-1226	test
GTEX-POMQ-0126	test
GTEX-PSDG-0826	test
GTEX-PX3G-1026	test
GTEX-PX3G-1526	test
GTEX-PX3G-2026	test
GTEX-Q2AG-1126	test
GTEX-Q2AG-2826	test
GTEX-Q2AH-1226	test
GTEX-Q2AI-1126	test
GTEX-Q734-0126	test
GTEX-QCQG-1226	test
GTEX-QDT8-0626	test
GTEX-QDVJ-1226	test
GTEX-QDVN-1226	test
GTEX-QDVN-1626	test
GTEX-QEG4-1826	test
GTEX-QEG4-2226	test
GTEX-QEL4-0926	test
GTEX-QEL4-1526	test
GTEX-QLQ7-0326	test
GTEX-QLQW-0126	test
GTEX-QLQW-0226	test
GTEX-QLQW-0426	test
GTEX-QMR6-1426	test
GTEX-QV31-0126	test
GTEX-QVJO-3126	test
GTEX-R55C-0226	test
GTEX-RM2N-1926	test
GTEX-RN64-0726	test
GTEX-RNOR-2326	test
GTEX-RNOR-2426	test
GTEX-RTLS-1326	test
GTEX-RTLS-2326	test
GTEX-RTLS-2426	test
GTEX-RU72-2626	test
GTEX-RU72-2926	test
GTEX-RWS6-1726	test
GTEX-S32W-0126	test
GTEX-S341-0726	test
GTEX-S341-1126	test
GTEX-S341-1326	test
GTEX-S3XE-0226	test
GTEX-S3XE-1326	test
GTEX-S4Q7-0926	test
GTEX-SJXC-2026	test
GTEX-SNMC-0526	test
GTEX-T2IS-1926	test
GTEX-T5JW-0326	test
GTEX-TML8-0926	test
GTEX-TMMY-1526	test
GTEX-TMMY-1926	test
GTEX-TMMY-2226	test
GTEX-TSE9-2926	test
GTEX-TSE9-3026	test
GTEX-TSE9-3126	test
GTEX-U3ZH-0126	test
GTEX-U3ZH-0426	test
GTEX-U3ZN-0226	test
GTEX-UJHI-1226	test
GTEX-V955-0826	test
GTEX-V955-1226	test
GTEX-V955-1726	test
GTEX-V955-1826	test
GTEX-VJYA-0126	test
GTEX-VUSG-2226	test
GTEX-WEY5-0726	test
GTEX-WEY5-0826	test
GTEX-WFG7-1726	test
GTEX-WFON-0226	test
GTEX-WFON-1026	test
GTEX-WHSB-2326	test
GTEX-WQUQ-1326	test
GTEX-WQUQ-2426	test
GTEX-WRHK-1126	test
GTEX-WRHU-0226	test
GTEX-WRHU-0626	test
GTEX-WRHU-0726	test
GTEX-WRHU-0826	test
GTEX-WRHU-1026	test
GTEX-WVJS-0126	test
GTEX-WXYG-1026	test
GTEX-WY7C-1926	test
GTEX-WYJK-0726	test
GTEX-WZTO-2826	test
GTEX-WZTO-2926	test
GTEX-WZTO-3026	test
GTEX-X15G-1426	test
GTEX-X15G-1726	test
GTEX-X3Y1-1126	test
GTEX-XGQ4-2626	test
GTEX-XK95-0226	test
GTEX-XK95-0426	test
GTEX-XMD1-2826	test
GTEX-XPVG-1726	test
GTEX-XUW1-0226	test
GTEX-XUW1-1826	test
GTEX-XUZC-0926	test
GTEX-Y111-2726	test
GTEX-Y3I4-1326	test
GTEX-Y3I4-1926	test
GTEX-Y3IK-2226	test
GTEX-YB5E-0926	test
GTEX-YB5E-1126	test
GTEX-YB5E-1626	test
GTEX-YB5E-2026	test
GTEX-YB5K-0526	test
GTEX-YB5K-1626	test
GTEX-YB5K-1726	test
GTEX-YB5K-2326	test
GTEX-YB5K-2526	test
GTEX-YJ8O-0226	test
GTEX-YJ8O-1226	test
GTEX-YJ8O-1426	test
GTEX-YJ8O-1826	test
GTEX-ZAK1-1226	test
GTEX-ZC5H-2326	test
GTEX-ZDXO-0226	test
GTEX-ZE9C-0726	test
GTEX-ZE9C-1426	test
GTEX-ZE9C-2126	test
GTEX-ZF29-1626	test
GTEX-ZPU1-2326	test
GTEX-ZQG8-1126	test
GTEX-ZT9W-2126	test
GTEX-ZU9S-1926	test
GTEX-ZYT6-2226	test
